# Supplementary material for: The AADR Visualizer: an ArcGIS online visualizer for ancient human DNA from the Allen Ancient DNA Resource
Source: Bioinform Adv. 2025 Aug 18;5(1):vbaf199. doi: 10.1093/bioadv/vbaf199 (PMC12413226; doi:10.1093/bioadv/vbaf199)
Supplement: vbaf199_Supplementary_Data [file vbaf199_supplementary_data.xlsx]

## Sheet: AADR_0403_5083727200477868949
Data S1. Example spreadsheet downloaded from the AADR Visualizer, using individuals from the west coast of North America. List of individuals (n=160) are those included in the pop-up from Figure 1, which encompass all individuals in North America west of 110°W between 29°N and 40°N.
genID	masterID	groupID	publication	doi	ybp	yrange	locality	political_entity	lat	lon	snpauto	molsex	yhaplo_term	yhaplo_isogg	mtDNA_covg	mtDNA_haplo	dmgrate	libtype	asm	GISLat	GISLon	region	sub_region	doi_link	notes	ObjectId	repository	sequence_type	x	y
SN-59.SG	SN-59	USA_CA_SanNicolas_4800BP.SG	ScheibScience2018	doi:10.1126/science.aar6851	5053	3328-2924 calBCE (4430±30 BP, NOSAMS-34058)	San Nicolas Island (California)	USA	33.2643	-119.539	113890	M	Q-L54	Q1b1a	112.47	A2cb	0.16	ds.minus	PASS	33.2643	-119.539	Americas	Northern America	https://doi.org/10.1126/science.aar6851	AADR political entity and ISO country mismatch (USA; United States of America) - used AADR names	20158	ENA:PRJEB25445	SG	-119.539	33.2643
MOM6_merged.SG	MOM6	Mexico_Chihuahua_Medieval_lc.SG	Villa-IslasScience2023 (higher coverage version of sample first published in RaghavanScience2015)	doi:10.1126/science.add6142	850	1000-1200 CE	La Ventana Cave (Chihuahua, Sierra Tarahumara)	Mexico	32.3534	-112.233	13316	M	Q-CTS1002	Q1b1a1a1e1a		C1b11			PASS	32.3534	-112.233	Americas	Latin America and the Caribbean	https://doi.org/10.1126/science.add6142		24403	ENA:PRJEB51440	SG	-112.233	32.3534
I0756.AG	I0756	USA_CA_SanClemente_800BP.AG	NakatsukaNature2023	doi:10.1038/s41586-023-06771-5	825	1000-1250 CE	San Clemente Island (California, Los Angeles County)	USA	32.9	-118.5	832320	M	Q-M3	Q1b1a1a	258	C5b	0.03	ds.half	PASS	32.9	-118.5	Americas	Northern America	https://doi.org/10.1038/s41586-023-06771-5	AADR political entity and ISO country mismatch (USA; United States of America) - used AADR names	15890	ENA:PRJEB66319	AG	-118.5	32.9
I2710.AG	I2710	USA_CA_SantaRosa_7400BP.AG	NakatsukaNature2023	doi:10.1038/s41586-023-06771-5	7823	5982-5755 calBCE (6990±40 BP, Poz-83503)	CA-SRI-3 (California, Santa Rosa Island, Tecolote Point)	USA	34.0048	-120.185	305125	M	Q-L54	Q1b1a	167	A2	0.082	ds.half	PASS	34.0048	-120.185	Americas	Northern America	https://doi.org/10.1038/s41586-023-06771-5	AADR political entity and ISO country mismatch (USA; United States of America) - used AADR names	13777	ENA:PRJEB66319	AG	-120.185	34.0048
PS-17.SG	PS-17	USA_CA_PointSal_1500BP.SG	ScheibScience2018	doi:10.1126/science.aar6851	1550	100-700 CE	California (Point Sal)	USA	34.9014	-120.648	70465	F	n/a (female)	n/a (female)	21.62	D1t	0.029	ds.minus	PASS	34.9014	-120.648	Americas	Northern America	https://doi.org/10.1126/science.aar6851	AADR political entity and ISO country mismatch (USA; United States of America) - used AADR names	20112	ENA:PRJEB25445	SG	-120.648	34.9014
I11968.AG	I11968	USA_CA_SantaRosa_3200BP.AG	NakatsukaNature2023	doi:10.1038/s41586-023-06771-5	3487	1614-1461 calBCE (3270±25 BP, PSUAMS-5768)	CA-SRI-5A (California, Santa Rosa Island, Survey Point)	USA	34.0039	-120.179	551950	M	Q-YP4673	Q1b1a1a	105.6	A2	0.222	ds.half	PASS	34.0039	-120.179	Americas	Northern America	https://doi.org/10.1038/s41586-023-06771-5	AADR political entity and ISO country mismatch (USA; United States of America) - used AADR names	21463	ENA:PRJEB66319	AG	-120.179	34.0039
SN-16.SG	SN-16	USA_CA_SanNicolas_1600BP.SG	ScheibScience2018	doi:10.1126/science.aar6851	3150	3700 BCE - 1300 CE	San Nicolas Island (California)	USA	33.2643	-119.539	198827	F	n/a (female)	n/a (female)	45.88	B2a5b	0.287	ds.minus	PASS	33.2643	-119.539	Americas	Northern America	https://doi.org/10.1126/science.aar6851	AADR political entity and ISO country mismatch (USA; United States of America) - used AADR names	20135	ENA:PRJEB25445	SG	-119.539	33.2643
PS-02.SG	PS-02	USA_CA_PointSal_1500BP.SG	ScheibScience2018	doi:10.1126/science.aar6851	1550	100-700 CE	California (Point Sal)	USA	34.9014	-120.648	63472	F	n/a (female)	n/a (female)	22.37	D1t	0.044	ds.minus	PASS	34.9014	-120.648	Americas	Northern America	https://doi.org/10.1126/science.aar6851	AADR political entity and ISO country mismatch (USA; United States of America) - used AADR names	20106	ENA:PRJEB25445	SG	-120.648	34.9014
SN-09.SG	SN-09	USA_CA_SanNicolas_1600BP.SG	ScheibScience2018	doi:10.1126/science.aar6851	3150	3700 BCE - 1300 CE	San Nicolas Island (California)	USA	33.2643	-119.539	71993	M	Q-M3	Q1b1a1a	39.12	B2a5b	0.095	ds.minus	PASS	33.2643	-119.539	Americas	Northern America	https://doi.org/10.1126/science.aar6851	AADR political entity and ISO country mismatch (USA; United States of America) - used AADR names	20129	ENA:PRJEB25445	SG	-119.539	33.2643
I15174.AG	I15174	USA_CA_CalaverasCounty_600BP.AG	NakatsukaNature2023	doi:10.1038/s41586-023-06771-5	600	1300-1400 CE	Calveras County (California, Central California)	USA	38.196	-120.68	658863	M	Q-M848	Q1b1a1a	159.4	D1	0.069	ss.USER	PASS	38.196	-120.68	Americas	Northern America	https://doi.org/10.1038/s41586-023-06771-5	AADR political entity and ISO country mismatch (USA; United States of America) - used AADR names	22219	ENA:PRJEB66319	AG	-120.681	38.196
SN-53.SG	SN-53	USA_CA_SanNicolas_1600BP.SG	ScheibScience2018	doi:10.1126/science.aar6851	737	1165-1264 calCE (840±26 BP, OxA-16579)	San Nicolas Island (California)	USA	33.2643	-119.539	414583	F	n/a (female)	n/a (female)	64	B2a5b	0.614	ds.minus	PASS	33.2643	-119.539	Americas	Northern America	https://doi.org/10.1126/science.aar6851	AADR political entity and ISO country mismatch (USA; United States of America) - used AADR names	20152	ENA:PRJEB25445	SG	-119.539	33.2643
I11286.AG	I11286	USA_CA_LakeCachuma_400BP.AG	NakatsukaNature2023	doi:10.1038/s41586-023-06771-5	400	1300-1800 CE	CA-SBA-477 (California, Lake Cachuma, Tequepis Creek)	USA	34.571	-119.952	35385	M	Q-L56	Q1b	4.184		0.268	ds.half	PASS	34.571	-119.952	Americas	Northern America	https://doi.org/10.1038/s41586-023-06771-5	AADR political entity and ISO country mismatch (USA; United States of America) - used AADR names	21363	ENA:PRJEB66319	AG	-119.952	34.571
B-03.SG	B-03	Mexico_Pericues_Unknown.SG	ScheibScience2018	doi:10.1126/science.aar6851	2700	3000 BCE - 1500 CE	Baja (Baja Mexico, LC-218)	Mexico	29.203	-114.703	407376	M	Q-Z768	Q1b1a1a1e1a~	36.98	C1b11	0.567	ds.minus	PASS	29.203	-114.703	Americas	Latin America and the Caribbean	https://doi.org/10.1126/science.aar6851		20089	ENA:PRJEB25445	SG	-114.703	29.203
SN-50.SG	SN-50	USA_CA_SanNicolas_1600BP.SG	ScheibScience2018	doi:10.1126/science.aar6851	1467	420-544 calCE (1593±27 BP, OxA-16576)	San Nicolas Island (California)	USA	33.2643	-119.539	594141	F	n/a (female)	n/a (female)	101.36	C1b41a1	0.99	ds.minus	PASS	33.2643	-119.539	Americas	Northern America	https://doi.org/10.1126/science.aar6851	AADR political entity and ISO country mismatch (USA; United States of America) - used AADR names	20149	ENA:PRJEB25445	SG	-119.539	33.2643
SN-01.SG	SN-01	USA_CA_SanNicolas_1600BP_1d.rel.SN09.SG	ScheibScience2018	doi:10.1126/science.aar6851	3150	3700 BCE - 1300 CE	San Nicolas Island (California)	USA	33.2643	-119.539	165831	F	n/a (female)	n/a (female)	138.64	B2a5b	0.272	ds.minus	PASS	33.2643	-119.539	Americas	Northern America	https://doi.org/10.1126/science.aar6851	AADR political entity and ISO country mismatch (USA; United States of America) - used AADR names	20126	ENA:PRJEB25445	SG	-119.539	33.2643
I11261.AG	I11261	USA_CA_Carpinteria_4000BP.AG	NakatsukaNature2023	doi:10.1038/s41586-023-06771-5	4032	2191-1982 calBCE (3690±20 BP, PSUAMS-4879)	CA-SBA-1 (California, Carpinteria, Rincon)	USA	34.3788	-119.479	119144	M	Q-CTS2730	Q1b1a2	15.93	D4	0.257	ds.half	PASS	34.3788	-119.479	Americas	Northern America	https://doi.org/10.1038/s41586-023-06771-5	AADR political entity and ISO country mismatch (USA; United States of America) - used AADR names	21357	ENA:PRJEB66319	AG	-119.479	34.3788
I11287.AG	I11287	USA_CA_Goleta_1900BP.AG	NakatsukaNature2023	doi:10.1038/s41586-023-06771-5	1927	41 calBCE - 106 calCE (1990±15 BP, PSUAMS-4897)	CA-SBA-52 (California, Goleta, Campbell No. 2)	USA	34.4228	-119.857	772746	F	n/a (female)	n/a (female)		D1		ss.USER,ds.half	PASS	34.4228	-119.857	Americas	Northern America	https://doi.org/10.1038/s41586-023-06771-5	AADR political entity and ISO country mismatch (USA; United States of America) - used AADR names	23793	ENA:PRJEB66319	AG	-119.857	34.4228
I15478_d.AG	I15478	USA_CA_SantaBarbara_4900BP.AG	NakatsukaNature2023	doi:10.1038/s41586-023-06771-5	4948	3092-2917 calBCE (4390±25 BP, PSUAMS-7617)	Santa Barbara (California)	USA	34.4176	-119.66	159036	M	Q-M3	Q1b1a1a	164.402	B2b		ss.USER	PASS	34.4176	-119.66	Americas	Northern America	https://doi.org/10.1038/s41586-023-06771-5	AADR political entity and ISO country mismatch (USA; United States of America) - used AADR names	22239	ENA:PRJEB66319	AG	-119.66	34.4176
I8242.AG	I8242	Mexico_Trincheras_LaPlaya_600BP.AG	NakatsukaNature2023	doi:10.1038/s41586-023-06771-5	575	1200-1450CE	La Playa (Sonora, Trincheras)	Mexico	30.442	-111.544	108415	F	n/a (female)	n/a (female)				ds.half,ss.USER	QUESTIONABLE	30.442	-111.544	Americas	Latin America and the Caribbean	https://doi.org/10.1038/s41586-023-06771-5		15684	ENA:PRJEB66319	AG	-111.544	30.442
I11557.AG	I11557	USA_CA_SantaRosa_7400BP.AG	NakatsukaNature2023	doi:10.1038/s41586-023-06771-5	7630	5726-5631 calBCE (6785±30 BP, PSUAMS-5726)	CA-SRI-3 (California, Santa Rosa Island, Tecolote Point)	USA	34.0048	-120.185	861536	F	n/a (female)	n/a (female)	248	A2	0.134	ds.half	PASS	34.0048	-120.185	Americas	Northern America	https://doi.org/10.1038/s41586-023-06771-5	AADR political entity and ISO country mismatch (USA; United States of America) - used AADR names	21400	ENA:PRJEB66319	AG	-120.185	34.0048
I21249.AG	I21249	USA_CA_Goleta_1000BP_lc.AG	NakatsukaNature2023	doi:10.1038/s41586-023-06771-5	950	800-1200 CE	CA-SBA-46A (California, Goleta, Mescalitan Island)	USA	34.414	119.849	6696	M			35.72	A2	0.06	ds.half	PASS	34.414	119.849	Americas	Northern America	https://doi.org/10.1038/s41586-023-06771-5	AADR political entity and ISO country mismatch (USA; United States of America) - used AADR names, Added negative to longitude	23309	ENA:PRJEB66319	AG	-119.849	34.414
SC-02.SG	SC-02	USA_CA_SanClemente_900BP_lc.SG	ScheibScience2018	doi:10.1126/science.aar6851	950	700-1300 CE	California (San Catalina Island)	USA	33.3833	-118.417	9101	F	n/a (female)	n/a (female)	0.11	n/a (<2x)	0.01	ds.minus	PASS	33.3833	-118.417	Americas	Northern America	https://doi.org/10.1126/science.aar6851	AADR political entity and ISO country mismatch (USA; United States of America) - used AADR names	20118	ENA:PRJEB25445	SG	-118.417	33.3833
I21452.AG	I21452	USA_CA_Goleta_1000BP.AG	NakatsukaNature2023	doi:10.1038/s41586-023-06771-5	950	800-1200 CE	CA-SBA-46A (California, Goleta, Mescalitan Island)	USA	34.414	119.849	549351	M	Q-M848	Q1b1a1a	68.49	A2	0.084	ds.half	PASS	34.414	119.849	Americas	Northern America	https://doi.org/10.1038/s41586-023-06771-5	AADR political entity and ISO country mismatch (USA; United States of America) - used AADR names, Added negative to longitude	23335	ENA:PRJEB66319	AG	-119.849	34.414
I2713.AG	I2713	USA_CA_SantaRosa_4900BP_lc.AG	NakatsukaNature2023	doi:10.1038/s41586-023-06771-5	5105	3339-2932 calBCE (4450±40 BP, Poz-83505)	CA-SRI-3 (California, Santa Rosa Island, Tecolote Point)	USA	34.0048	-120.185	12812	M	Q-L56	Q1b	427	R	0.06	ds.half	PASS	34.0048	-120.185	Americas	Northern America	https://doi.org/10.1038/s41586-023-06771-5	AADR political entity and ISO country mismatch (USA; United States of America) - used AADR names	13780	ENA:PRJEB66319	AG	-120.185	34.0048
I11292.AG	I11292	USA_CA_Carpinteria_7000BP.AG	NakatsukaNature2023	doi:10.1038/s41586-023-06771-5	7075	5250-5000 BCE	CA-SBA-7 (California, Carpinteria, Mishopshnow)	USA	34.3858	-119.512	482398	M	Q-L54	Q1b1a	118.7	A2+(64)	0.1695	ds.half	PASS	34.3858	-119.512	Americas	Northern America	https://doi.org/10.1038/s41586-023-06771-5	AADR political entity and ISO country mismatch (USA; United States of America) - used AADR names	21366	ENA:PRJEB66319	AG	-119.512	34.3858
PS-06.SG	PS-06	USA_CA_PointSal_1500BP.SG	ScheibScience2018	doi:10.1126/science.aar6851	1454	417-580 calCE (1570±41 BP, UBA-31912)	California (Point Sal)	USA	34.9014	-120.648	945726	M	Q-M848	Q1b1a1a	30.37	D1t	0.353	ds.minus	PASS	34.9014	-120.648	Americas	Northern America	https://doi.org/10.1126/science.aar6851	AADR political entity and ISO country mismatch (USA; United States of America) - used AADR names	20109	ENA:PRJEB25445	SG	-120.648	34.9014
SN-56.SG	SN-56	USA_CA_SanNicolas_4800BP.SG	ScheibScience2018	doi:10.1126/science.aar6851	4875	3650-2200 BCE	San Nicolas Island (California)	USA	33.2643	-119.539	18283	M	Q-YP1500	Q1a1b	95.2	A2cb	0.044	ds.minus	PASS	33.2643	-119.539	Americas	Northern America	https://doi.org/10.1126/science.aar6851	AADR political entity and ISO country mismatch (USA; United States of America) - used AADR names	20155	ENA:PRJEB25445	SG	-119.539	33.2643
I23705.AG	I23705	Mexico_Trincheras_LaPlaya_2800BP.AG	NakatsukaNature2023	doi:10.1038/s41586-023-06771-5	2810	906-811 calBCE (2715±25 BP, PSUAMS-12672)	La Playa (Sonora)	Mexico	30.5004	-111.524	381714	M	Q-M3	Q1b1a1a	45.41	A2c	0.159	ds.half	PASS	30.5004	-111.524	Americas	Latin America and the Caribbean	https://doi.org/10.1038/s41586-023-06771-5		23404	ENA:PRJEB66319	AG	-111.524	30.5004
SN-12.SG	SN-12	USA_CA_SanNicolas_1600BP.SG	ScheibScience2018	doi:10.1126/science.aar6851	1209	663-872 calCE (1269±34 BP, UBA-31921)	San Nicolas Island (California)	USA	33.2643	-119.539	45085	F	n/a (female)	n/a (female)	41.95	C	0.085	ds.minus	PASS	33.2643	-119.539	Americas	Northern America	https://doi.org/10.1126/science.aar6851	AADR political entity and ISO country mismatch (USA; United States of America) - used AADR names	20132	ENA:PRJEB25445	SG	-119.539	33.2643
I8363.AG	I8363	Mexico_Trincheras_LaPlaya_600BP.AG	NakatsukaNature2023	doi:10.1038/s41586-023-06771-5	575	1200-1450CE	La Playa (Sonora, Trincheras)	Mexico	30.442	-111.544	914217	M	Q-Z770	Q1b1a1a1e1a	150	A2c	0.095	ds.half	PASS	30.442	-111.544	Americas	Latin America and the Caribbean	https://doi.org/10.1038/s41586-023-06771-5		15701	ENA:PRJEB66319	AG	-111.544	30.442
I15171.AG	I15171	USA_CA_CalaverasCounty_600BP.AG	NakatsukaNature2023	doi:10.1038/s41586-023-06771-5	600	1300-1400 CE	Calveras County (California, Central California)	USA	38.196	-120.68	634365	F	n/a (female)	n/a (female)	285.6	C1b+16311	0.107	ss.USER	PASS	38.196	-120.68	Americas	Northern America	https://doi.org/10.1038/s41586-023-06771-5	AADR political entity and ISO country mismatch (USA; United States of America) - used AADR names	22216	ENA:PRJEB66319	AG	-120.681	38.196
Lovelock3.SG	Lovelock3	USA_Nevada_LovelockCave_600BP.SG	MorenoMayarScience2018	doi:10.1126/science.aav2621	648	1270-1384 calCE (703±26 BP, AA-R-24199)	Lovelock Cave (Nevada)	USA	39.96	-118.56	1150103	F	n/a (female)	n/a (female)		B2a1		ds.minus	PASS	39.96	-118.56	Americas	Northern America	https://doi.org/10.1126/science.aav2621	AADR political entity and ISO country mismatch (USA; United States of America) - used AADR names	19545	ENA:PRJEB29074	SG	-118.56	39.96
SN-25.SG	SN-25	USA_CA_SanNicolas_4800BP.SG	ScheibScience2018	doi:10.1126/science.aar6851	4378	2570-2297 calBCE (3940±40 BP, UBA-31922)	San Nicolas Island (California)	USA	33.2643	-119.539	97648	M	Q-L53	Q1b1	7.7	A2cb	0.168	ds.minus	PASS	33.2643	-119.539	Americas	Northern America	https://doi.org/10.1126/science.aar6851	AADR political entity and ISO country mismatch (USA; United States of America) - used AADR names	20138	ENA:PRJEB25445	SG	-119.539	33.2643
SN-44.SG	SN-44	USA_CA_SanNicolas_4800BP.SG	ScheibScience2018	doi:10.1126/science.aar6851	5390	3626-3194 calBCE (4647±54 BP, UBA-32254)	San Nicolas Island (California)	USA	33.2643	-119.539	1135199	M	Q-M848	Q1b1a1a	109.94	A2cb	0.651	ds.minus	PASS	33.2643	-119.539	Americas	Northern America	https://doi.org/10.1126/science.aar6851	AADR political entity and ISO country mismatch (USA; United States of America) - used AADR names	20146	ENA:PRJEB25445	SG	-119.539	33.2643
I23706.TW	I23706	Mexico_Trincheras_LaPlaya_2500BP.TW	NakatsukaNature2023	doi:10.1038/s41586-023-06771-5	2567	823-511 calBCE	La Playa (Sonora)	Mexico	30.5004	-111.524	556804	M	Q-YP919	Q1b1a2a~	69.145	B2g1	0.169	ds.half	PASS	30.5004	-111.524	Americas	Latin America and the Caribbean	https://doi.org/10.1038/s41586-023-06771-5		23988	ENA:PRJEB66319	TW	-111.524	30.5004
I11257.AG	I11257	USA_CA_Carmel_600BP.AG	NakatsukaNature2023	doi:10.1038/s41586-023-06771-5	400	1300-1800 CE	Carmel (California)	USA	36.55	-121.917	737170	M	Q-L54	Q1b1a	760.8	A2+(64)	0.0195	ds.half	PASS	36.55	-121.917	Americas	Northern America	https://doi.org/10.1038/s41586-023-06771-5	AADR political entity and ISO country mismatch (USA; United States of America) - used AADR names	21354	ENA:PRJEB66319	AG	-121.917	36.55
I14825.AG	I14825	USA_CA_Malibu_3400BP.AG	NakatsukaNature2023	doi:10.1038/s41586-023-06771-5	3198	1377-1130 calBCE (3005±20 BP, PSUAMS-7672)	Paradise Cove (California, Malibu)	USA	34.0203	-118.787	373582	M	Q-M3	Q1b1a1a	56.06	A2ao	0.145	ds.half	PASS	34.0203	-118.787	Americas	Northern America	https://doi.org/10.1038/s41586-023-06771-5	AADR political entity and ISO country mismatch (USA; United States of America) - used AADR names	22093	ENA:PRJEB66319	AG	-118.787	34.0203
I11282.AG	I11282	USA_CA_SantaBarbara_900BP.AG	NakatsukaNature2023	doi:10.1038/s41586-023-06771-5	930	992-1038 calCE (1010±15 BP, PSUAMS-4881)	CA-SBA-17 (California, Carpinteria, Shalwaj)	USA	34.418	-119.619	102515	M	Q-M3	Q1b1a1a	20.99	A2	0.18	ds.half	PASS	34.418	-119.619	Americas	Northern America	https://doi.org/10.1038/s41586-023-06771-5	AADR political entity and ISO country mismatch (USA; United States of America) - used AADR names	21360	ENA:PRJEB66319	AG	-119.619	34.418
I3563.AG	I3563	USA_CA_SantaRosa_3000BP.AG	NakatsukaNature2023	doi:10.1038/s41586-023-06771-5	3200	1450-1050 BCE	CA-SRI-41 (California, Santa Rosa Island, Cañada Verde Dunes)	USA	34.0233	-120.133	26535	F	n/a (female)	n/a (female)	5.82	B2b+152	0.112	ds.half	PASS	34.0233	-120.133	Americas	Northern America	https://doi.org/10.1038/s41586-023-06771-5	AADR political entity and ISO country mismatch (USA; United States of America) - used AADR names	13915	ENA:PRJEB66319	AG	-120.133	34.0233
I11551.AG	I11551	USA_CA_Carmel_600BP.AG	NakatsukaNature2023	doi:10.1038/s41586-023-06771-5	604	1302-1398 calCE (615±15 BP, PSUAMS-5725)	Carmel (California)	USA	36.55	-121.917	270165	M	Q-M3	Q1b1a1a	210.5	A2+(64)	0.067	ds.half	PASS	36.55	-121.917	Americas	Northern America	https://doi.org/10.1038/s41586-023-06771-5	AADR political entity and ISO country mismatch (USA; United States of America) - used AADR names	21397	ENA:PRJEB66319	AG	-121.917	36.55
PS-26.SG	PS-26	USA_CA_PointSal_1500BP_mother.or.daughter.PS18.SG	ScheibScience2018	doi:10.1126/science.aar6851	1550	100-700 CE	California (Point Sal)	USA	34.9014	-120.648	97421	M	Q-L56	Q1b	79.12	D1t	0.029	ds.minus	PASS	34.9014	-120.648	Americas	Northern America	https://doi.org/10.1126/science.aar6851	AADR political entity and ISO country mismatch (USA; United States of America) - used AADR names	20115	ENA:PRJEB25445	SG	-120.648	34.9014
I0751.AG	I0751	USA_CA_SanClemente_800BP.AG	NakatsukaNature2023	doi:10.1038/s41586-023-06771-5	760	1157-1225 calCE (865±20 BP, PSUAMS-6495/UCIAMS-158549)	San Clemente Island (California, Los Angeles County)	USA	32.9	-118.5	916310	F	n/a (female)	n/a (female)	367	R	0.047	ds.half	PASS	32.9	-118.5	Americas	Northern America	https://doi.org/10.1038/s41586-023-06771-5	AADR political entity and ISO country mismatch (USA; United States of America) - used AADR names	15887	ENA:PRJEB66319	AG	-118.5	32.9
I23709.AG	I23709	Mexico_Trincheras_LaPlaya_600BP.AG	NakatsukaNature2023	doi:10.1038/s41586-023-06771-5	609	1285-1390 calCE (655±20 BP, PSUAMS-12582)	La Playa (Sonora, Cerro Trincheras, Terraza B7)	Mexico	30.3917	-111.534	728421	F	n/a (female)	n/a (female)	122.4	B2	0.117	ds.half	PASS	30.3917	-111.534	Americas	Latin America and the Caribbean	https://doi.org/10.1038/s41586-023-06771-5		23407	ENA:PRJEB66319	AG	-111.534	30.3917
SN-13.SG	SN-13	USA_CA_SanNicolas_1600BP.SG	ScheibScience2018	doi:10.1126/science.aar6851	796	1040-1257 calCE (881±42 BP, UBA-31915)	San Nicolas Island (California)	USA	33.2643	-119.539	668413	F	n/a (female)	n/a (female)	31.37	C1b	0.669	ds.minus	PASS	33.2643	-119.539	Americas	Northern America	https://doi.org/10.1126/science.aar6851	AADR political entity and ISO country mismatch (USA; United States of America) - used AADR names	20133	ENA:PRJEB25445	SG	-119.539	33.2643
PS-07.SG	PS-07	USA_CA_PointSal_1500BP.SG	ScheibScience2018	doi:10.1126/science.aar6851	1447	422-585 calCE (1559±38 BP, UBA-31913)	California (Point Sal)	USA	34.9014	-120.648	381912	M	Q-YP4673	Q1b1a1a	69.83	D1t	0.469	ds.minus	PASS	34.9014	-120.648	Americas	Northern America	https://doi.org/10.1126/science.aar6851	AADR political entity and ISO country mismatch (USA; United States of America) - used AADR names	20110	ENA:PRJEB25445	SG	-120.648	34.9014
AHUR_2064.SG	AHUR_2064	USA_Nevada_SpiritCave_11000BP.SG	MorenoMayarScience2018	doi:10.1126/science.aav2621	10962	9229-8816 calBCE (9615±50 BP, OxA-36200)	Spirit Cave (Nevada)	USA	37.41	-122.08	1150034	M	Q-M848	Q1b1a1a		D1		ds.minus	PASS	37.41	-122.08	Americas	Northern America	https://doi.org/10.1126/science.aav2621	AADR political entity and ISO country mismatch (USA; United States of America) - used AADR names	19540	ENA:PRJEB29074	SG	-122.08	37.41
I11283.AG	I11283	USA_CA_SantaBarbara_1700BP.AG	NakatsukaNature2023	doi:10.1038/s41586-023-06771-5	1461	432-551 calCE (1570±15 BP, PSUAMS-4896)	CA-SBA-28 (California, Santa Barbara, Burton Mound)	USA	34.4095	-119.692	752251	F	n/a (female)	n/a (female)	1117	D1	0.084	ds.half	PASS	34.4095	-119.692	Americas	Northern America	https://doi.org/10.1038/s41586-023-06771-5	AADR political entity and ISO country mismatch (USA; United States of America) - used AADR names	21361	ENA:PRJEB66319	AG	-119.692	34.4095
Lovelock4.SG	Lovelock4	USA_Nevada_LovelockCave_1850BP.SG	MorenoMayarScience2018	doi:10.1126/science.aav2621	1743	126-313 calCE (1836±28 BP, AA-R-24200)	Lovelock Cave (Nevada)	USA	39.96	-118.56	549870	M	Q-L53	Q1b1		D1		ds.minus	PASS	39.96	-118.56	Americas	Northern America	https://doi.org/10.1126/science.aav2621	AADR political entity and ISO country mismatch (USA; United States of America) - used AADR names	19546	ENA:PRJEB29074	SG	-118.56	39.96
I11295.AG	I11295	USA_CA_Goleta_400BP.AG	NakatsukaNature2023	doi:10.1038/s41586-023-06771-5	400	1300-1800 CE	CA-SBA-78 (California, Santa Barbara County, Mikiw)	USA	34.4406	-119.964	790287	F	n/a (female)	n/a (female)	995.1	C1b	0.0925	ds.half	PASS	34.4406	-119.964	Americas	Northern America	https://doi.org/10.1038/s41586-023-06771-5	AADR political entity and ISO country mismatch (USA; United States of America) - used AADR names	21369	ENA:PRJEB66319	AG	-119.964	34.4406
SN-37.SG	SN-37	USA_CA_SanNicolas_4800BP.SG	ScheibScience2018	doi:10.1126/science.aar6851	4875	3650-2200 BCE	San Nicolas Island (California)	USA	33.2643	-119.539	110566	F	n/a (female)	n/a (female)	12.39	A2ca	0.17	ds.minus	PASS	33.2643	-119.539	Americas	Northern America	https://doi.org/10.1126/science.aar6851	AADR political entity and ISO country mismatch (USA; United States of America) - used AADR names	20141	ENA:PRJEB25445	SG	-119.539	33.2643
I11259.AG	I11259	USA_CA_Carmel_600BP.AG	NakatsukaNature2023	doi:10.1038/s41586-023-06771-5	400	1300-1800 CE	Carmel (California)	USA	36.55	-121.917	715652	F	n/a (female)	n/a (female)	584.7	C1c1b	0.144	ds.half	PASS	36.55	-121.917	Americas	Northern America	https://doi.org/10.1038/s41586-023-06771-5	AADR political entity and ISO country mismatch (USA; United States of America) - used AADR names	21355	ENA:PRJEB66319	AG	-121.917	36.55
SM-01.SG	SM-01	USA_CA_SanMiguel_650BP.SG	ScheibScience2018	doi:10.1126/science.aar6851	606	1286-1396 calCE (641±25 BP)	San Miguel Island (California)	USA	34.0333	-120.383	166907	M	Q-YP4673	Q1b1a1a	24.32	A2	0.235	ds.minus	PASS	34.0333	-120.383	Americas	Northern America	https://doi.org/10.1126/science.aar6851	AADR political entity and ISO country mismatch (USA; United States of America) - used AADR names	20124	ENA:PRJEB25445	SG	-120.383	34.0333
CT-02.SG	CT-02	USA_CA_SanCatalina_400BP.SG	ScheibScience2018	doi:10.1126/science.aar6851	400	1400-1700 CE	California (San Catalina Island)	USA	33.3833	-118.417	36412	F	n/a (female)	n/a (female)	8.53	C1b41a1	0.054	ds.minus	PASS	33.3833	-118.417	Americas	Northern America	https://doi.org/10.1126/science.aar6851	AADR political entity and ISO country mismatch (USA; United States of America) - used AADR names	20098	ENA:PRJEB25445	SG	-118.417	33.3833
SN-45.SG	SN-45	USA_CA_SanNicolas_4800BP_lc.SG	ScheibScience2018	doi:10.1126/science.aar6851	4875	3650-2200 BCE	San Nicolas Island (California)	USA	33.2643	-119.539	9207	M			1.94	n/a (<2x)	0.013	ds.minus	PASS	33.2643	-119.539	Americas	Northern America	https://doi.org/10.1126/science.aar6851	AADR political entity and ISO country mismatch (USA; United States of America) - used AADR names	20147	ENA:PRJEB25445	SG	-119.539	33.2643
MX-01.SG	MX-01	Mexico_Baja_IronSprings_Unknown.SG	ScheibScience2018	doi:10.1126/science.aar6851	2700	3000 BCE - 1500 CE	Iron Springs (Baja)	Mexico	32.5581	-116.203	149832	M	Q-Z780	Q1b1a	23.2	B2a5	0.28	ds.minus	PASS	32.5581	-116.203	Americas	Latin America and the Caribbean	https://doi.org/10.1126/science.aar6851		20104	ENA:PRJEB25445	SG	-116.203	32.5581
I14828.AG	I14828	USA_CA_Malibu_3400BP_contam_lc.AG	NakatsukaNature2023	doi:10.1038/s41586-023-06771-5	3450	2000-1000 BCE	Paradise Cove (California, Malibu)	USA	34.0203	-118.787	9949	M			0.6255	n/a (<2x)	0.24	ds.half	CRITICAL	34.0203	-118.787	Americas	Northern America	https://doi.org/10.1038/s41586-023-06771-5	AADR political entity and ISO country mismatch (USA; United States of America) - used AADR names	22096	ENA:PRJEB66319	AG	-118.787	34.0203
I11244.AG	I11244	USA_CA_CastroVille_900BP.AG	NakatsukaNature2023	doi:10.1038/s41586-023-06771-5	875	988-1163 calCE (1065±, EZV-00225)	Castroville (California)	USA	36.75	-121.75	580432	F	n/a (female)	n/a (female)	1090	C	0.0395	ds.half	PASS	36.75	-121.75	Americas	Northern America	https://doi.org/10.1038/s41586-023-06771-5	AADR political entity and ISO country mismatch (USA; United States of America) - used AADR names	21349	ENA:PRJEB66319	AG	-121.75	36.75
I11552.AG	I11552	USA_CA_PacificGrove_200BP.AG	NakatsukaNature2023	doi:10.1038/s41586-023-06771-5	165	1666-1950 calCE (170±15 BP, PSUAMS-5885)	Pacific Grove (California)	USA	36.6167	-121.918	102715	M	Q-M3	Q1b1a1a	499.5	D1f	0.056	ds.half	PASS	36.6167	-36.6167	Americas	Northern America	https://doi.org/10.1038/s41586-023-06771-5	AADR political entity and ISO country mismatch (USA; United States of America) - used AADR names, Lon corrected by referencing a map of the site to the Bay Area in ArcGIS Pro; used fig. 1 in publication.	21398	ENA:PRJEB66319	AG	-121.918	36.6167
I2708.AG	I2708	USA_CA_SantaRosa_3000BP.AG	NakatsukaNature2023	doi:10.1038/s41586-023-06771-5	3225	1391-1130 calBCE (3020±30 BP, Poz-83479)	CA-SRI-41 (California, Santa Rosa Island, Cañada Verde Dunes)	USA	34.0233	-120.133	195774	F	n/a (female)	n/a (female)	35.7	M8	0.118	ds.half	PASS	34.0233	-120.133	Americas	Northern America	https://doi.org/10.1038/s41586-023-06771-5	AADR political entity and ISO country mismatch (USA; United States of America) - used AADR names	13775	ENA:PRJEB66319	AG	-120.133	34.0233
I2703.AG	I2703	USA_CA_LHolocene_Barbareno_Chumash.AG	NakatsukaNature2023	doi:10.1038/s41586-023-06771-5	600	1250-1450 CE	CA-SRI-2B (California, Santa Rosa Island, Skull Gulch)	USA	34.0019	-120.192	787594	M	Q-M848	Q1b1a1a	263	A2	0.034	ds.half	PASS	34.0019	-120.192	Americas	Northern America	https://doi.org/10.1038/s41586-023-06771-5	AADR political entity and ISO country mismatch (USA; United States of America) - used AADR names	14708	ENA:PRJEB66319	AG	-120.193	34.0019
I0752.AG	I0752	USA_CA_SanClemente_800BP.AG	NakatsukaNature2023	doi:10.1038/s41586-023-06771-5	825	1000-1250 CE	San Clemente Island (California, Los Angeles County)	USA	32.9	-118.5	240257	F	n/a (female)	n/a (female)	89.4	R	0.028	ds.half	PASS	32.9	-118.5	Americas	Northern America	https://doi.org/10.1038/s41586-023-06771-5	AADR political entity and ISO country mismatch (USA; United States of America) - used AADR names	15888	ENA:PRJEB66319	AG	-118.5	32.9
I11969.AG	I11969	USA_CA_SantaRosa_3200BP.AG	NakatsukaNature2023	doi:10.1038/s41586-023-06771-5	3463	1607-1450 calBCE (3255±20 BP, PSUAMS-5769)	CA-SRI-5A (California, Santa Rosa Island, Survey Point)	USA	34.0039	-120.179	860366	F	n/a (female)	n/a (female)	274.6	C1b	0.126	ds.half	PASS	34.0039	-120.179	Americas	Northern America	https://doi.org/10.1038/s41586-023-06771-5	AADR political entity and ISO country mismatch (USA; United States of America) - used AADR names	21464	ENA:PRJEB66319	AG	-120.179	34.0039
Lovelock1.SG	Lovelock1	USA_Nevada_LovelockCave_1850BP.SG	MorenoMayarScience2018	doi:10.1126/science.aav2621	1935	49 calBCE - 110 calCE (2001±28 BP, AA-R-24197)	Lovelock Cave (Nevada)	USA	39.96	-118.56	946528	F	n/a (female)	n/a (female)		D1		ds.minus	PASS	39.96	-118.56	Americas	Northern America	https://doi.org/10.1126/science.aav2621	AADR political entity and ISO country mismatch (USA; United States of America) - used AADR names	19543	ENA:PRJEB29074	SG	-118.56	39.96
I2711.AG	I2711	USA_CA_SantaRosa_7400BP.AG	NakatsukaNature2023	doi:10.1038/s41586-023-06771-5	7369	5477-5372 calBCE (6455±25 BP, PSUAMS-2153)	CA-SRI-3 (California, Santa Rosa Island, Tecolote Point)	USA	34.0048	-120.185	555127	F	n/a (female)	n/a (female)	104	A2	0.11	ds.half	PASS	34.0048	-120.185	Americas	Northern America	https://doi.org/10.1038/s41586-023-06771-5	AADR political entity and ISO country mismatch (USA; United States of America) - used AADR names	13778	ENA:PRJEB66319	AG	-120.185	34.0048
PS-03.SG	PS-03	USA_CA_PointSal_1500BP.SG	ScheibScience2018	doi:10.1126/science.aar6851	1456	416-575 calCE (1574±40 BP, UBA-31911)	California (Point Sal)	USA	34.9014	-120.648	168373	M	Q-M3	Q1b1a1a	19	A2	0.063	ds.minus	PASS	34.9014	-120.648	Americas	Northern America	https://doi.org/10.1126/science.aar6851	AADR political entity and ISO country mismatch (USA; United States of America) - used AADR names	20107	ENA:PRJEB25445	SG	-120.648	34.9014
SN-10.SG	SN-10	USA_CA_SanNicolas_1600BP.SG	ScheibScience2018	doi:10.1126/science.aar6851	3150	3700 BCE - 1300 CE	San Nicolas Island (California)	USA	33.2643	-119.539	412223	F	n/a (female)	n/a (female)	13.87	B2a5b	0.698	ds.minus	PASS	33.2643	-119.539	Americas	Northern America	https://doi.org/10.1126/science.aar6851	AADR political entity and ISO country mismatch (USA; United States of America) - used AADR names	20130	ENA:PRJEB25445	SG	-119.539	33.2643
SN-54.SG	SN-54	USA_CA_SanNicolas_4800BP.SG	ScheibScience2018	doi:10.1126/science.aar6851	4409	2835-2206 calBCE (3960±70 BP, Beta-124308)	San Nicolas Island (California)	USA	33.2643	-119.539	285968	M	Q-L54	Q1b1a	86.82	A2cb	0.433	ds.minus	PASS	33.2643	-119.539	Americas	Northern America	https://doi.org/10.1126/science.aar6851	AADR political entity and ISO country mismatch (USA; United States of America) - used AADR names	20153	ENA:PRJEB25445	SG	-119.539	33.2643
I15168.AG	I15168	USA_CA_Carpinteria_7000BP.AG	NakatsukaNature2023	doi:10.1038/s41586-023-06771-5	7070	5213-5035 calBCE (6170±25 BP, PSUAMS-7733)	CA-SBA-7 (California, Carpinteria, Mishopshnow)	USA	34.3858	-119.512	307327	F	n/a (female)	n/a (female)	27.46	B2b	0.168	ss.USER	PASS	34.3858	-119.512	Americas	Northern America	https://doi.org/10.1038/s41586-023-06771-5	AADR political entity and ISO country mismatch (USA; United States of America) - used AADR names	22214	ENA:PRJEB66319	AG	-119.512	34.3858
SN-41.SG	SN-41	USA_CA_SanNicolas_4800BP_lc.SG	ScheibScience2018	doi:10.1126/science.aar6851	4875	3650-2200 BCE	San Nicolas Island (California)	USA	33.2643	-119.539	12853	F	n/a (female)	n/a (female)	8.57	A2ca	0.023	ds.minus	PASS	33.2643	-119.539	Americas	Northern America	https://doi.org/10.1126/science.aar6851	AADR political entity and ISO country mismatch (USA; United States of America) - used AADR names	20144	ENA:PRJEB25445	SG	-119.539	33.2643
SC-05.SG	SC-05	USA_CA_SanClemente_900BP.SG	ScheibScience2018	doi:10.1126/science.aar6851	1011	775-1025 calCE (1101±41 BP, UBA-31910)	California (San Clemente Island)	USA	32.9	-118.5	1138493	F	n/a (female)	n/a (female)	47.4	Cb16a1	0.877	ds.minus	PASS	32.9	-118.5	Americas	Northern America	https://doi.org/10.1126/science.aar6851	AADR political entity and ISO country mismatch (USA; United States of America) - used AADR names	20121	ENA:PRJEB25445	SG	-118.5	32.9
I11558.AG	I11558	USA_CA_SantaRosa_7400BP.AG	NakatsukaNature2023	doi:10.1038/s41586-023-06771-5	7627	5724-5631 calBCE (6780±30 BP, PSUAMS-5727)	CA-SRI-3 (California, Santa Rosa Island, Tecolote Point)	USA	34.0048	-120.185	846501	F	n/a (female)	n/a (female)	238.8	A2	0.132	ds.half	PASS	34.0048	-120.185	Americas	Northern America	https://doi.org/10.1038/s41586-023-06771-5	AADR political entity and ISO country mismatch (USA; United States of America) - used AADR names	21401	ENA:PRJEB66319	AG	-120.185	34.0048
SN-51.SG	SN-51	USA_CA_SanNicolas_1600BP_1d.rel.SN50.SG	ScheibScience2018	doi:10.1126/science.aar6851	1478	410-539 calCE (1620±26 BP, OxA-16577)	San Nicolas Island (California)	USA	33.2643	-119.539	286329	F	n/a (female)	n/a (female)	127.14	C1b41a1	0.4	ds.minus	PASS	33.2643	-119.539	Americas	Northern America	https://doi.org/10.1126/science.aar6851	AADR political entity and ISO country mismatch (USA; United States of America) - used AADR names	20150	ENA:PRJEB25445	SG	-119.539	33.2643
SN-03.SG	SN-03	USA_CA_SanNicolas_1600BP.SG	ScheibScience2018	doi:10.1126/science.aar6851	1588	239-535 calCE (1694±56 BP, UBA-31920)	San Nicolas Island (California)	USA	33.2643	-119.539	384213	F	n/a (female)	n/a (female)	13.14	Cb16a1	0.759	ds.minus	PASS	33.2643	-119.539	Americas	Northern America	https://doi.org/10.1126/science.aar6851	AADR political entity and ISO country mismatch (USA; United States of America) - used AADR names	20127	ENA:PRJEB25445	SG	-119.539	33.2643
I11288.AG	I11288	USA_CA_Goleta_4800BP.AG	NakatsukaNature2023	doi:10.1038/s41586-023-06771-5	4851	2918-2885 calBCE (4290±20 BP, PSUAMS-4898)	CA-SBA-52 (California, Goleta, Campbell No. 2)	USA	34.4228	-119.857	764303	M	Q-M848	Q1b1a1a	600.962	D1	0.138	ss.USER,ds.half	PASS	34.4228	-119.857	Americas	Northern America	https://doi.org/10.1038/s41586-023-06771-5	AADR political entity and ISO country mismatch (USA; United States of America) - used AADR names	23794	ENA:PRJEB66319	AG	-119.857	34.4228
I11262.AG	I11262	USA_CA_SantaBarbara_900BP.AG	NakatsukaNature2023	doi:10.1038/s41586-023-06771-5	988	896-1020 calCE (1080±15 BP, PSUAMS-4880)	CA-SBA-17 (California, Carpinteria, Shalwaj)	USA	34.418	-119.619	746164	F	n/a (female)	n/a (female)	999.1	D4h3a	0.123	ds.half	PASS	34.418	-119.619	Americas	Northern America	https://doi.org/10.1038/s41586-023-06771-5	AADR political entity and ISO country mismatch (USA; United States of America) - used AADR names	21358	ENA:PRJEB66319	AG	-119.619	34.418
I14816.AG	I14816	USA_CA_SantaBarbara_4900BP_lc.AG	NakatsukaNature2023	doi:10.1038/s41586-023-06771-5	4850	3000-2800 BCE	Santa Barbara (California)	USA	34.4176	-119.66	7936	M			0.5789	n/a (<2x)	0.179	ss.USER	PASS	34.4176	-119.66	Americas	Northern America	https://doi.org/10.1038/s41586-023-06771-5	AADR political entity and ISO country mismatch (USA; United States of America) - used AADR names	22085	ENA:PRJEB66319	AG	-119.66	34.4176
I21250.AG	I21250	USA_CA_Goleta_1000BP.AG	NakatsukaNature2023	doi:10.1038/s41586-023-06771-5	950	800-1200 CE	CA-SBA-46A (California, Goleta, Mescalitan Island)	USA	34.414	119.849	713159	M	Q-YP4673	Q1b1a1a	171.5	A2	0.041	ds.half	PASS	34.414	119.849	Americas	Northern America	https://doi.org/10.1038/s41586-023-06771-5	AADR political entity and ISO country mismatch (USA; United States of America) - used AADR names, Added negative to longitude	23310	ENA:PRJEB66319	AG	-119.849	34.414
PS-18.SG	PS-18	USA_CA_PointSal_1500BP.SG	ScheibScience2018	doi:10.1126/science.aar6851	1550	100-700 CE	California (Point Sal)	USA	34.9014	-120.648	140202	F	n/a (female)	n/a (female)	25.39	D1t	0.043	ds.minus	PASS	34.9014	-120.648	Americas	Northern America	https://doi.org/10.1126/science.aar6851	AADR political entity and ISO country mismatch (USA; United States of America) - used AADR names	20113	ENA:PRJEB25445	SG	-120.648	34.9014
I0748.AG	I0748	USA_CA_SanClemente_800BP.AG	NakatsukaNature2023	doi:10.1038/s41586-023-06771-5	825	1000-1250 CE	San Clemente Island (California, Los Angeles County)	USA	32.9	-118.5	895094	F	n/a (female)	n/a (female)	177	C5b	0.055	ds.half	PASS	32.9	-118.5	Americas	Northern America	https://doi.org/10.1038/s41586-023-06771-5	AADR political entity and ISO country mismatch (USA; United States of America) - used AADR names	15885	ENA:PRJEB66319	AG	-118.5	32.9
I2704.AG	I2704	USA_CA_LHolocene_Barbareno_Chumash.AG	NakatsukaNature2023	doi:10.1038/s41586-023-06771-5	598	1301-1410 calCE (595±30 BP, Poz-83443)	CA-SRI-2B (California, Santa Rosa Island, Skull Gulch)	USA	34.0019	-120.192	757571	F	n/a (female)	n/a (female)	1060	A2	0.037	ds.half	PASS	34.0019	-120.192	Americas	Northern America	https://doi.org/10.1038/s41586-023-06771-5	AADR political entity and ISO country mismatch (USA; United States of America) - used AADR names	13772	ENA:PRJEB66319	AG	-120.193	34.0019
I2712.AG	I2712	USA_CA_SantaRosa_7400BP.AG	NakatsukaNature2023	doi:10.1038/s41586-023-06771-5	7698	5835-5667 calBCE (6865±35 BP, Poz-83504)	CA-SRI-3 (California, Santa Rosa Island, Tecolote Point)	USA	34.0048	-120.185	49008	M	Q-M3	Q1b1a1a	202	A2	0.064	ds.half	PASS	34.0048	-120.185	Americas	Northern America	https://doi.org/10.1038/s41586-023-06771-5	AADR political entity and ISO country mismatch (USA; United States of America) - used AADR names	13779	ENA:PRJEB66319	AG	-120.185	34.0048
I11293.AG	I11293	USA_CA_Goleta_1100BP.AG	NakatsukaNature2023	doi:10.1038/s41586-023-06771-5	1100	700-1000 CE	CA-SBA-72 (California, Goleta, Tecolote No. 1)	USA	34.4301	-119.916	795188	M	Q-M3	Q1b1a1a	949.6	A2	0.103	ds.half	PASS	34.4301	-119.916	Americas	Northern America	https://doi.org/10.1038/s41586-023-06771-5	AADR political entity and ISO country mismatch (USA; United States of America) - used AADR names	21367	ENA:PRJEB66319	AG	-119.916	34.4301
Lovelock2.SG	Lovelock2	USA_Nevada_LovelockCave_1850BP.SG	MorenoMayarScience2018	doi:10.1126/science.aav2621	1839	26-207 calCE (1925±29 BP, AA-R-24198)	Lovelock Cave (Nevada)	USA	39.96	-118.56	1150011	F	n/a (female)	n/a (female)		D1		ds.minus	PASS	39.96	-118.56	Americas	Northern America	https://doi.org/10.1126/science.aav2621	AADR political entity and ISO country mismatch (USA; United States of America) - used AADR names	19544	ENA:PRJEB29074	SG	-118.56	39.96
I23707.AG	I23707	Mexico_Trincheras_LaPlaya_600BP.AG	NakatsukaNature2023	doi:10.1038/s41586-023-06771-5	602	1305-1400 calCE (605±15 BP, PSUAMS-12553)	La Playa (Sonora, Cerro Trincheras, Terraza B2)	Mexico	30.3917	-111.534	676531	M	Q-Y4303	Q1b1a1a	93.96	C1d1	0.13	ds.half	PASS	30.3917	-111.534	Americas	Latin America and the Caribbean	https://doi.org/10.1038/s41586-023-06771-5		23405	ENA:PRJEB66319	AG	-111.534	30.3917
PS-04.SG	PS-04	USA_CA_PointSal_1500BP_lc.SG	ScheibScience2018	doi:10.1126/science.aar6851	1550	100-700 CE	California (Point Sal)	USA	34.9014	-120.648	4161	F	n/a (female)	n/a (female)	9.78	D1t	0.014	ds.minus	QUESTIONABLE	34.9014	-120.648	Americas	Northern America	https://doi.org/10.1126/science.aar6851	AADR political entity and ISO country mismatch (USA; United States of America) - used AADR names	20108	ENA:PRJEB25445	SG	-120.648	34.9014
SN-57.SG	SN-57	USA_CA_SanNicolas_4800BP.SG	ScheibScience2018	doi:10.1126/science.aar6851	4875	3650-2200 BCE	San Nicolas Island (California)	USA	33.2643	-119.539	29510	M	Q-L53	Q1b1	35.66	A2ca	0.043	ds.minus	PASS	33.2643	-119.539	Americas	Northern America	https://doi.org/10.1126/science.aar6851	AADR political entity and ISO country mismatch (USA; United States of America) - used AADR names	20156	ENA:PRJEB25445	SG	-119.539	33.2643
I15172.AG	I15172	USA_CA_CalaverasCounty_600BP.AG	NakatsukaNature2023	doi:10.1038/s41586-023-06771-5	600	1300-1400 CE	Calveras County (California, Central California)	USA	38.196	-120.68	145977	F	n/a (female)	n/a (female)	11.37	A2	0.093	ss.USER	PASS	38.196	-120.68	Americas	Northern America	https://doi.org/10.1038/s41586-023-06771-5	AADR political entity and ISO country mismatch (USA; United States of America) - used AADR names	22217	ENA:PRJEB66319	AG	-120.681	38.196
SN-31.SG	SN-31	USA_CA_SanNicolas_4800BP.SG	ScheibScience2018	doi:10.1126/science.aar6851	4875	3650-2200 BCE	San Nicolas Island (California)	USA	33.2643	-119.539	18533	M	Q-L56	Q1b	22.89	A2	0.024	ds.minus	PASS	33.2643	-119.539	Americas	Northern America	https://doi.org/10.1126/science.aar6851	AADR political entity and ISO country mismatch (USA; United States of America) - used AADR names	20139	ENA:PRJEB25445	SG	-119.539	33.2643
SN-43.SG	SN-43	USA_CA_SanNicolas_1600BP.SG	ScheibScience2018	doi:10.1126/science.aar6851	2635	795-550 calBCE (2541±26 BP, OxA-34809)	San Nicolas Island (California)	USA	33.2643	-119.539	28044	F	n/a (female)	n/a (female)	15.07	C1b41a	0.078	ds.minus	PASS	33.2643	-119.539	Americas	Northern America	https://doi.org/10.1126/science.aar6851	AADR political entity and ISO country mismatch (USA; United States of America) - used AADR names	20145	ENA:PRJEB25445	SG	-119.539	33.2643
SC-06.SG	SC-06	USA_CA_SanClemente_900BP.SG	ScheibScience2018	doi:10.1126/science.aar6851	950	700-1300 CE	California (San Catalina Island)	USA	33.3833	-118.417	272332	M	Q-YP4673	Q1b1a1a	114.84	C1b41a	0.432	ds.minus	PASS	33.3833	-118.417	Americas	Northern America	https://doi.org/10.1126/science.aar6851	AADR political entity and ISO country mismatch (USA; United States of America) - used AADR names	20122	ENA:PRJEB25445	SG	-118.417	33.3833
I14826.AG	I14826	USA_CA_Malibu_3400BP.AG	NakatsukaNature2023	doi:10.1038/s41586-023-06771-5	3771	1890-1749 calBCE (3505±20 BP, PSUAMS-7673)	Paradise Cove (California, Malibu)	USA	34.0203	-118.787	214156	F	n/a (female)	n/a (female)	18.14	D1	0.172	ds.half	PASS	34.0203	-118.787	Americas	Northern America	https://doi.org/10.1038/s41586-023-06771-5	AADR political entity and ISO country mismatch (USA; United States of America) - used AADR names	22094	ENA:PRJEB66319	AG	-118.787	34.0203
I11256.AG	I11256	USA_CA_Carmel_600BP.AG	NakatsukaNature2023	doi:10.1038/s41586-023-06771-5	400	1300-1800 CE	Carmel (California)	USA	36.55	-121.917	525506	M	Q-M3	Q1b1a1a	577.1	A2	0.049	ds.half	PASS	36.55	-121.917	Americas	Northern America	https://doi.org/10.1038/s41586-023-06771-5	AADR political entity and ISO country mismatch (USA; United States of America) - used AADR names	21353	ENA:PRJEB66319	AG	-121.917	36.55
SN-04.SG	SN-04	USA_CA_SanNicolas_4800BP.SG	ScheibScience2018	doi:10.1126/science.aar6851	4842	3081-2680 calBCE (4279±52 BP, UBA-31917)	San Nicolas Island (California)	USA	33.2643	-119.539	65796	M	Q-L54	Q1b1a	39.49	A2ca	0.125	ds.minus	PASS	33.2643	-119.539	Americas	Northern America	https://doi.org/10.1126/science.aar6851	AADR political entity and ISO country mismatch (USA; United States of America) - used AADR names	20128	ENA:PRJEB25445	SG	-119.539	33.2643
I23710.TW	I23710	Mexico_Trincheras_LaPlaya_600BP.TW	NakatsukaNature2023	doi:10.1038/s41586-023-06771-5	562	1325-1425 calCE (550±20 BP, PSUAMS-12664)	La Playa (Sonora, Cerro Trincheras, Terraza B8)	Mexico	30.3917	-111.534	1078813	M	Q-CTS748	Q1b1a1a	498.102	D4h3a	0.093	ds.half	PASS	30.3917	-111.534	Americas	Latin America and the Caribbean	https://doi.org/10.1038/s41586-023-06771-5		23989	ENA:PRJEB66319	TW	-111.534	30.3917
I2705.AG	I2705	USA_CA_LHolocene_Barbareno_Chumash.AG	NakatsukaNature2023	doi:10.1038/s41586-023-06771-5	651	1262-1387 calCE (710±30 BP, Poz-83444)	CA-SRI-2B (California, Santa Rosa Island, Skull Gulch)	USA	34.0019	-120.192	717036	F	n/a (female)	n/a (female)	430	A2	0.077	ds.half	PASS	34.0019	-120.192	Americas	Northern America	https://doi.org/10.1038/s41586-023-06771-5	AADR political entity and ISO country mismatch (USA; United States of America) - used AADR names	13773	ENA:PRJEB66319	AG	-120.193	34.0019
I3564.AG	I3564	USA_CA_SantaRosa_3000BP.AG	NakatsukaNature2023	doi:10.1038/s41586-023-06771-5	3330	1447-1298 calBCE (3120±25 BP, PSUAMS-2116)	CA-SRI-41 (California, Santa Rosa Island, Cañada Verde Dunes)	USA	34.0233	-120.133	809736	F	n/a (female)	n/a (female)	532	C5b	0.072	ds.half	PASS	34.0233	-120.133	Americas	Northern America	https://doi.org/10.1038/s41586-023-06771-5	AADR political entity and ISO country mismatch (USA; United States of America) - used AADR names	13916	ENA:PRJEB66319	AG	-120.133	34.0233
I15476.AG	I15476	USA_CA_Carpinteria_7000BP.AG	NakatsukaNature2023	doi:10.1038/s41586-023-06771-5	7070	5213-5035 calBCE (6170±25 BP, PSUAMS-7728)	CA-SBA-7 (California, Carpinteria, Mishopshnow)	USA	34.3858	-119.512	226688	F	n/a (female)	n/a (female)	24.57	A2+(64)	0.154	ss.USER	PASS	34.3858	-119.512	Americas	Northern America	https://doi.org/10.1038/s41586-023-06771-5	AADR political entity and ISO country mismatch (USA; United States of America) - used AADR names	22237	ENA:PRJEB66319	AG	-119.512	34.3858
PS-34.SG	PS-34	USA_CA_PointSal_1500BP.SG	ScheibScience2018	doi:10.1126/science.aar6851	1550	100-700 CE	California (Point Sal)	USA	34.9014	-120.648	115904	M	Q-L54	Q1b1a	15.15	A2cc	0.146	ds.minus	PASS	34.9014	-120.648	Americas	Northern America	https://doi.org/10.1126/science.aar6851	AADR political entity and ISO country mismatch (USA; United States of America) - used AADR names	20116	ENA:PRJEB25445	SG	-120.648	34.9014
AHUR770c.SG	AHUR770c	USA_Nevada_SpiritCave_11000BP.SG	MorenoMayarScience2018	doi:10.1126/science.aav2621	10988	9252-8816 calBCE (9645±65 BP, OxA-36201)	Spirit Cave (Nevada)	USA	37.41	-122.08	145652	M	Q-M3	Q1b1a1a		D1		ds.minus	PASS	37.41	-122.08	Americas	Northern America	https://doi.org/10.1126/science.aav2621	AADR political entity and ISO country mismatch (USA; United States of America) - used AADR names	19541	ENA:PRJEB29074	SG	-122.08	37.41
I23711.AG	I23711	Mexico_Trincheras_LaPlaya_900BP.AG	NakatsukaNature2023	doi:10.1038/s41586-023-06771-5	879	994-1154 calCE (990±25 BP, PSUAMS-12583)	La Playa (Sonora, Cerro Trincheras, Terraza B11)	Mexico	30.3917	-111.534	552783	F	n/a (female)	n/a (female)	68.65	C1c1b	0.099	ds.half	PASS	30.3917	-111.534	Americas	Latin America and the Caribbean	https://doi.org/10.1038/s41586-023-06771-5		23408	ENA:PRJEB66319	AG	-111.534	30.3917
SN-17.SG	SN-17	USA_CA_SanNicolas_4800BP.SG	ScheibScience2018	doi:10.1126/science.aar6851	5164	3369-3029 calBCE (4517±51 BP, UBA-31914)	San Nicolas Island (California)	USA	33.2643	-119.539	555837	M	Q-M930	Q1b1a	22.45	A2ca	0.534	ds.minus	PASS	33.2643	-119.539	Americas	Northern America	https://doi.org/10.1126/science.aar6851	AADR political entity and ISO country mismatch (USA; United States of America) - used AADR names	20136	ENA:PRJEB25445	SG	-119.539	33.2643
I0758.AG	I0758	USA_CA_SanClemente_800BP.AG	NakatsukaNature2023	doi:10.1038/s41586-023-06771-5	825	1000-1250 CE	San Clemente Island (California, Los Angeles County)	USA	32.9	-118.5	745000	F	n/a (female)	n/a (female)	166	R	0.04	ds.half	PASS	32.9	-118.5	Americas	Northern America	https://doi.org/10.1038/s41586-023-06771-5	AADR political entity and ISO country mismatch (USA; United States of America) - used AADR names	15891	ENA:PRJEB66319	AG	-118.5	32.9
SN-60.SG	SN-60	USA_CA_SanNicolas_4800BP.SG	ScheibScience2018	doi:10.1126/science.aar6851	4409	2835-2206 calBCE (3960±70 BP, Beta-124308)	San Nicolas Island (California)	USA	33.2643	-119.539	15743	M	P-P337	P1	8.56	A2cb	0.008	ds.minus	CRITICAL	33.2643	-119.539	Americas	Northern America	https://doi.org/10.1126/science.aar6851	AADR political entity and ISO country mismatch (USA; United States of America) - used AADR names	20159	ENA:PRJEB25445	SG	-119.539	33.2643
I15175.AG	I15175	USA_CA_CalaverasCounty_600BP.AG	NakatsukaNature2023	doi:10.1038/s41586-023-06771-5	600	1300-1400 CE	Calveras County (California, Central California)	USA	38.196	-120.68	753782	F	n/a (female)	n/a (female)	338.3	C1b+16311	0.072	ss.USER	PASS	38.196	-120.68	Americas	Northern America	https://doi.org/10.1038/s41586-023-06771-5	AADR political entity and ISO country mismatch (USA; United States of America) - used AADR names	22220	ENA:PRJEB66319	AG	-120.681	38.196
I11289.AG	I11289	USA_CA_Goleta_4800BP.AG	NakatsukaNature2023	doi:10.1038/s41586-023-06771-5	4816	2907-2774 calBCE (4240±20 BP, PSUAMS-4899)	CA-SBA-52 (California, Goleta, Campbell No. 2)	USA	34.4228	-119.857	293748	F	n/a (female)	n/a (female)	110.9	A2+(64)+@153	0.169	ds.half	PASS	34.4228	-119.857	Americas	Northern America	https://doi.org/10.1038/s41586-023-06771-5	AADR political entity and ISO country mismatch (USA; United States of America) - used AADR names	21364	ENA:PRJEB66319	AG	-119.857	34.4228
CR-01.SG	CR-01	USA_CA_SantaCruz_1000BP.SG	ScheibScience2018	doi:10.1126/science.aar6851	1017	774-1022 calCE (1111±39 BP, UBA-31906)	California (Santa Cruz Island)	USA	34.0036	-119.726	1131296	F	n/a (female)	n/a (female)	135.44	A2	0.456	ds.minus	PASS	34.0036	-119.726	Americas	Northern America	https://doi.org/10.1126/science.aar6851	AADR political entity and ISO country mismatch (USA; United States of America) - used AADR names	20096	ENA:PRJEB25445	SG	-119.726	34.0036
SN-38.SG	SN-38	USA_CA_SanNicolas_1600BP.SG	ScheibScience2018	doi:10.1126/science.aar6851	3150	3700 BCE - 1300 CE	San Nicolas Island (California)	USA	33.2643	-119.539	126614	M	Q-L53	Q1b1	49.12	C1b41a1	0.192	ds.minus	PASS	33.2643	-119.539	Americas	Northern America	https://doi.org/10.1126/science.aar6851	AADR political entity and ISO country mismatch (USA; United States of America) - used AADR names	20142	ENA:PRJEB25445	SG	-119.539	33.2643
I11296.AG	I11296	USA_CA_Goleta_2600BP.AG	NakatsukaNature2023	doi:10.1038/s41586-023-06771-5	2737	805-773 calBCE (2590±20 BP, PSUAMS-4900)	CA-SBA-81 (California, Santa Barbara County, Las Llagas No. 1)	USA	34.4559	-119.999	787420	M	Q-M3	Q1b1a1a	768.1	A2+(64)+@153	0.1165	ds.half	PASS	34.4559	-119.999	Americas	Northern America	https://doi.org/10.1038/s41586-023-06771-5	AADR political entity and ISO country mismatch (USA; United States of America) - used AADR names	21370	ENA:PRJEB66319	AG	-119.999	34.4559
I11260.AG	I11260	USA_CA_Carmel_600BP.AG	NakatsukaNature2023	doi:10.1038/s41586-023-06771-5	400	1300-1800 CE	Carmel (California)	USA	36.55	-121.917	745996	M	Q-M3	Q1b1a1a	1478	A2+(64)	0.102	ds.half	PASS	36.55	-121.917	Americas	Northern America	https://doi.org/10.1038/s41586-023-06771-5	AADR political entity and ISO country mismatch (USA; United States of America) - used AADR names	21356	ENA:PRJEB66319	AG	-121.917	36.55
SN-48.SG	SN-48	USA_CA_SanNicolas_4800BP.SG	ScheibScience2018	doi:10.1126/science.aar6851	4875	3650-2200 BCE	San Nicolas Island (California)	USA	33.2643	-119.539	340661	F	n/a (female)	n/a (female)	28.68	A2	0.423	ds.minus	PASS	33.2643	-119.539	Americas	Northern America	https://doi.org/10.1126/science.aar6851	AADR political entity and ISO country mismatch (USA; United States of America) - used AADR names	20148	ENA:PRJEB25445	SG	-119.539	33.2643
SM-02.SG	SM-02	USA_CA_SanMiguel_650BP.SG	ScheibScience2018	doi:10.1126/science.aar6851	722	1174-1269 calCE (826±26 BP)	San Miguel Island (California)	USA	34.0333	-120.383	1083198	F	n/a (female)	n/a (female)	33.18	A2	0.86	ds.minus	PASS	34.0333	-120.383	Americas	Northern America	https://doi.org/10.1126/science.aar6851	AADR political entity and ISO country mismatch (USA; United States of America) - used AADR names	20125	ENA:PRJEB25445	SG	-120.383	34.0333
NC.SG	NC	USA_CA_NewCuyama_1300BP.SG	ScheibScience2018	doi:10.1126/science.aar6851	1336	571-651 calCE (1450±30 BP, BA-443413)	California (New Cuyama)	USA	34.9481	-119.689	606675	M	Q-M3	Q1b1a1a	172.88	D1		ds.minus	PASS	34.9481	-119.689	Americas	Northern America	https://doi.org/10.1126/science.aar6851	AADR political entity and ISO country mismatch (USA; United States of America) - used AADR names	20105	ENA:PRJEB25445	SG	-119.689	34.9481
I11245.AG	I11245	USA_CA_Monterey_1000BP.AG	NakatsukaNature2023	doi:10.1038/s41586-023-06771-5	980	897-1021 calCE (1075±15 BP, PSUAMS-4878)	Monterey (California)	USA	36.6	-121.883	209877	M	Q-L54	Q1b1a	216	A2	0.09	ds.half	PASS	36.6	-121.883	Americas	Northern America	https://doi.org/10.1038/s41586-023-06771-5	AADR political entity and ISO country mismatch (USA; United States of America) - used AADR names	21350	ENA:PRJEB66319	AG	-121.883	36.6
I2707.AG	I2707	USA_CA_LHolocene_Barbareno_Chumash.AG	NakatsukaNature2023	doi:10.1038/s41586-023-06771-5	600	1250-1450 CE	CA-SRI-2B (California, Santa Rosa Island, Skull Gulch)	USA	34.0019	-120.192	819734	M	Q-M3	Q1b1a1a	404	A2	0.059	ds.half	PASS	34.0019	-120.192	Americas	Northern America	https://doi.org/10.1038/s41586-023-06771-5	AADR political entity and ISO country mismatch (USA; United States of America) - used AADR names	14709	ENA:PRJEB66319	AG	-120.193	34.0019
I15479.AG	I15479	USA_CA_Goleta_3000BP.AG	NakatsukaNature2023	doi:10.1038/s41586-023-06771-5	3050	1400-800 BCE	Santa Barbara (California)	USA	34.4417	-119.827	168156	M	Q-Z781	Q1b1a2a~	10.73	A2+(64)	0.182	ss.USER	PASS	34.4417	-119.827	Americas	Northern America	https://doi.org/10.1038/s41586-023-06771-5	AADR political entity and ISO country mismatch (USA; United States of America) - used AADR names	22240	ENA:PRJEB66319	AG	-119.827	34.4417
I2709.AG	I2709	USA_CA_SantaRosa_4900BP.AG	NakatsukaNature2023	doi:10.1038/s41586-023-06771-5	5407	3621-3366 calBCE (4680±40 BP, Poz-83502)	CA-SRI-3 (California, Santa Rosa Island, Tecolote Point)	USA	34.0048	-120.185	345726	F	n/a (female)	n/a (female)	264	R	0.104	ds.half	PASS	34.0048	-120.185	Americas	Northern America	https://doi.org/10.1038/s41586-023-06771-5	AADR political entity and ISO country mismatch (USA; United States of America) - used AADR names	13776	ENA:PRJEB66319	AG	-120.185	34.0048
I8243.AG	I8243	Mexico_Trincheras_LaPlaya_600BP.AG	NakatsukaNature2023	doi:10.1038/s41586-023-06771-5	575	1200-1450CE	La Playa (Sonora, Trincheras)	Mexico	30.442	-111.544	221853	M	Q-YP921	Q1b1a2a~		H		ds.half,ss.USER	QUESTIONABLE	30.442	-111.544	Americas	Latin America and the Caribbean	https://doi.org/10.1038/s41586-023-06771-5		15685	ENA:PRJEB66319	AG	-111.544	30.442
SC-03.SG	SC-03	USA_CA_SanClemente_900BP.SG	ScheibScience2018	doi:10.1126/science.aar6851	968	890-1039 calCE (1055±38 BP, UBA-31908)	California (San Catalina Island)	USA	33.3833	-118.417	92192	F	n/a (female)	n/a (female)	29.57	C1b41a	0.193	ds.minus	PASS	33.3833	-118.417	Americas	Northern America	https://doi.org/10.1126/science.aar6851	AADR political entity and ISO country mismatch (USA; United States of America) - used AADR names	20119	ENA:PRJEB25445	SG	-118.417	33.3833
I15176.AG	I15176	USA_CA_CalaverasCounty_600BP.AG	NakatsukaNature2023	doi:10.1038/s41586-023-06771-5	600	1300-1400 CE	Calveras County (California, Central California)	USA	38.196	-120.68	503311	M	Q-M3	Q1b1a1a	78.34	A2	0.096	ss.USER	PASS	38.196	-120.68	Americas	Northern America	https://doi.org/10.1038/s41586-023-06771-5	AADR political entity and ISO country mismatch (USA; United States of America) - used AADR names	22221	ENA:PRJEB66319	AG	-120.681	38.196
I0760.AG	I0760	USA_CA_SanClemente_800BP.AG	NakatsukaNature2023	doi:10.1038/s41586-023-06771-5	769	1053-1223 calCE (875±20 BP, PSUAMS-6496/UCIAMS-158550)	San Clemente Island (California, Los Angeles County)	USA	32.9	-118.5	914310	F	n/a (female)	n/a (female)	327	C5b	0.029	ds.half	PASS	32.9	-118.5	Americas	Northern America	https://doi.org/10.1038/s41586-023-06771-5	AADR political entity and ISO country mismatch (USA; United States of America) - used AADR names	15892	ENA:PRJEB66319	AG	-118.5	32.9
SN-11.SG	SN-11	USA_CA_SanNicolas_1600BP.SG	ScheibScience2018	doi:10.1126/science.aar6851	1087	771-987 calCE (1172±39 BP, UBA-31916)	San Nicolas Island (California)	USA	33.2643	-119.539	1060585	M	Q-Y4303	Q1b1a1a	36.01	D1	0.601	ds.minus	PASS	33.2643	-119.539	Americas	Northern America	https://doi.org/10.1126/science.aar6851	AADR political entity and ISO country mismatch (USA; United States of America) - used AADR names	20131	ENA:PRJEB25445	SG	-119.539	33.2643
SN-55.SG	SN-55	USA_CA_SanNicolas_4800BP.SG	ScheibScience2018	doi:10.1126/science.aar6851	4875	3650-2200 BCE	San Nicolas Island (California)	USA	33.2643	-119.539	20114	M	Q-L53	Q1b1	17.29	A2	0.028	ds.minus	PASS	33.2643	-119.539	Americas	Northern America	https://doi.org/10.1126/science.aar6851	AADR political entity and ISO country mismatch (USA; United States of America) - used AADR names	20154	ENA:PRJEB25445	SG	-119.539	33.2643
I15170.AG	I15170	USA_CA_CalaverasCounty_1500BP.AG	NakatsukaNature2023	doi:10.1038/s41586-023-06771-5	1506	381-535 calCE (1640±20 BP, PSUAMS-7615)	Calveras County (California, Central California)	USA	38.196	-120.68	731698	M	Q-M848	Q1b1a1a	247.9	C1b+16311	0.083	ss.USER	PASS	38.196	-120.68	Americas	Northern America	https://doi.org/10.1038/s41586-023-06771-5	AADR political entity and ISO country mismatch (USA; United States of America) - used AADR names	22215	ENA:PRJEB66319	AG	-120.681	38.196
I11290.AG	I11290	USA_CA_Carpinteria_7000BP.AG	NakatsukaNature2023	doi:10.1038/s41586-023-06771-5	7075	5250-5000 BCE	CA-SBA-7 (California, Carpinteria, Mishopshnow)	USA	34.3858	-119.512	131887	F	n/a (female)	n/a (female)	14.07	A2+(64)	0.1995	ds.half	PASS	34.3858	-119.512	Americas	Northern America	https://doi.org/10.1038/s41586-023-06771-5	AADR political entity and ISO country mismatch (USA; United States of America) - used AADR names	21365	ENA:PRJEB66319	AG	-119.512	34.3858
SN-20.SG	SN-20	USA_CA_SanNicolas_4800BP.SG	ScheibScience2018	doi:10.1126/science.aar6851	4875	3650-2200 BCE	San Nicolas Island (California)	USA	33.2643	-119.539	92247	M	Q-L53	Q1b1	22.98	A2cb	0.123	ds.minus	PASS	33.2643	-119.539	Americas	Northern America	https://doi.org/10.1126/science.aar6851	AADR political entity and ISO country mismatch (USA; United States of America) - used AADR names	20137	ENA:PRJEB25445	SG	-119.539	33.2643
SN-40.SG	SN-39	USA_CA_SanNicolas_4800BP.SG	ScheibScience2018	doi:10.1126/science.aar6851	4875	3650-2200 BCE	San Nicolas Island (California)	USA	33.2643	-119.539	267264	F	n/a (female)	n/a (female)	56.82	A2cb	0.46	ds.minus	PASS	33.2643	-119.539	Americas	Northern America	https://doi.org/10.1126/science.aar6851	AADR political entity and ISO country mismatch (USA; United States of America) - used AADR names	20143	ENA:PRJEB25445	SG	-119.539	33.2643
I11970.AG	I11970	USA_CA_Ojai_1400BP.AG	NakatsukaNature2023	doi:10.1038/s41586-023-06771-5	1450	400-600 CE	CA-VEN-61 (California, Ojai, Soule Park)	USA	34.4436	-119.231	859514	M	Q-YP4673	Q1b1a1a	334.3	D1	0.106	ds.half	PASS	34.4436	-119.231	Americas	Northern America	https://doi.org/10.1038/s41586-023-06771-5	AADR political entity and ISO country mismatch (USA; United States of America) - used AADR names	21465	ENA:PRJEB66319	AG	-119.231	34.4436
CH-01.SG	CH-01	USA_CA_Carpinteria_1500BP_contam_lc.SG	ScheibScience2018	doi:10.1126/science.aar6851	1469	416-545 calCE (1600±30 BP, BA-443411)	Carpinteria (California)	USA	34.3992	-119.516	7971	F	n/a (female)	n/a (female)	4.19	A2	0.011	ds.minus	CRITICAL	34.3992	-119.516	Americas	Northern America	https://doi.org/10.1126/science.aar6851	AADR political entity and ISO country mismatch (USA; United States of America) - used AADR names	20091	ENA:PRJEB25445	SG	-119.516	34.3992
I11559.AG	I11559	USA_CA_Ojai_1400BP.AG	NakatsukaNature2023	doi:10.1038/s41586-023-06771-5	1444	433-571 calCE (1555±20 BP, PSUAMS-5728)	CA-VEN-61 (California, Ojai, Soule Park)	USA	34.4436	-119.231	861431	F	n/a (female)	n/a (female)	250.3	D1	0.118	ds.half	PASS	34.4436	-119.231	Americas	Northern America	https://doi.org/10.1038/s41586-023-06771-5	AADR political entity and ISO country mismatch (USA; United States of America) - used AADR names	21402	ENA:PRJEB66319	AG	-119.231	34.4436
I11291.AG	I11291	USA_CA_Carpinteria_7000BP.AG	NakatsukaNature2023	doi:10.1038/s41586-023-06771-5	7078	5216-5045 calBCE (6190±25 BP, PSUAMS-4782)	CA-SBA-7 (California, Carpinteria, Mishopshnow)	USA	34.3858	-119.512	559389	F	n/a (female)	n/a (female)		A2+(64)		ds.half,ss.USER	PASS	34.3858	-119.512	Americas	Northern America	https://doi.org/10.1038/s41586-023-06771-5	AADR political entity and ISO country mismatch (USA; United States of America) - used AADR names	23795	ENA:PRJEB66319	AG	-119.512	34.3858
SN-52.SG	SN-52	USA_CA_SanNicolas_1600BP.SG	ScheibScience2018	doi:10.1126/science.aar6851	919	990-1150 calCE (1013±26 BP, OxA-16578)	San Nicolas Island (California)	USA	33.2643	-119.539	309871	F	n/a (female)	n/a (female)	66.3	B2y1	0.439	ds.minus	PASS	33.2643	-119.539	Americas	Northern America	https://doi.org/10.1126/science.aar6851	AADR political entity and ISO country mismatch (USA; United States of America) - used AADR names	20151	ENA:PRJEB25445	SG	-119.539	33.2643
I14817.AG	I14817	USA_CA_Goleta_900BP.AG	NakatsukaNature2023	doi:10.1038/s41586-023-06771-5	900	950-1150 CE	Santa Barbara (California)	USA	34.4422	-119.834	19577	F	n/a (female)	n/a (female)	1.877	n/a (<2x)	0.118	ss.USER	PASS	34.4422	-119.834	Americas	Northern America	https://doi.org/10.1038/s41586-023-06771-5	AADR political entity and ISO country mismatch (USA; United States of America) - used AADR names	22086	ENA:PRJEB66319	AG	-119.834	34.4422
I3562.AG	I3562	USA_CA_SantaRosa_3000BP_lc.AG	NakatsukaNature2023	doi:10.1038/s41586-023-06771-5	3200	1450-1050 BCE	CA-SRI-41 (California, Santa Rosa Island, Cañada Verde Dunes)	USA	34.0233	-120.133	14556	F	n/a (female)	n/a (female)	4.93	A2	0.153	ds.half	PASS	34.0233	-120.133	Americas	Northern America	https://doi.org/10.1038/s41586-023-06771-5	AADR political entity and ISO country mismatch (USA; United States of America) - used AADR names	13914	ENA:PRJEB66319	AG	-120.133	34.0233
I23704.AG	I23704	Mexico_Trincheras_LaPlaya_1900BP.AG	NakatsukaNature2023	doi:10.1038/s41586-023-06771-5	1875	15-126 calCE (1950±20 BP, PSUAMS-12863)	La Playa (Sonora)	Mexico	30.5004	-111.524	470462	F	n/a (female)	n/a (female)	47.27	C1b7	0.208	ds.half	PASS	30.5004	-111.524	Americas	Latin America and the Caribbean	https://doi.org/10.1038/s41586-023-06771-5		23403	ENA:PRJEB66319	AG	-111.524	30.5004
SC-04.SG	SC-04	USA_CA_SanClemente_900BP.SG	ScheibScience2018	doi:10.1126/science.aar6851	799	1039-1255 calCE (884±41 BP, UBA-31909)	California (San Catalina Island)	USA	33.3833	-118.417	314788	F	n/a (female)	n/a (female)	40.23	B2a5	0.709	ds.minus	PASS	33.3833	-118.417	Americas	Northern America	https://doi.org/10.1126/science.aar6851	AADR political entity and ISO country mismatch (USA; United States of America) - used AADR names	20120	ENA:PRJEB25445	SG	-118.417	33.3833
PS-23.SG	PS-23	USA_CA_PointSal_1500BP.SG	ScheibScience2018	doi:10.1126/science.aar6851	1550	100-700 CE	California (Point Sal)	USA	34.9014	-120.648	35546	F	n/a (female)	n/a (female)	61.76	D1t	0.023	ds.minus	PASS	34.9014	-120.648	Americas	Northern America	https://doi.org/10.1126/science.aar6851	AADR political entity and ISO country mismatch (USA; United States of America) - used AADR names	20114	ENA:PRJEB25445	SG	-120.648	34.9014
I23712.AG	I23712	Mexico_Trincheras_LaPlaya_600BP.AG	NakatsukaNature2023	doi:10.1038/s41586-023-06771-5	625	1200-1450 CE	La Playa (Sonora, Cerro Trincheras, Terraza B4)	Mexico	30.3917	-111.534	631786	M	Q-Z770	Q1b1a1a1e1a	110.3	C1d1c	0.102	ds.half	PASS	30.3917	-111.534	Americas	Latin America and the Caribbean	https://doi.org/10.1038/s41586-023-06771-5		23409	ENA:PRJEB66319	AG	-111.534	30.3917
I0750.AG	I0750	USA_CA_SanClemente_800BP.AG	NakatsukaNature2023	doi:10.1038/s41586-023-06771-5	825	1000-1250 CE	San Clemente Island (California, Los Angeles County)	USA	32.9	-118.5	678034	M	Q-M848	Q1b1a1a	220	R	0.031	ds.half	PASS	32.9	-118.5	Americas	Northern America	https://doi.org/10.1038/s41586-023-06771-5	AADR political entity and ISO country mismatch (USA; United States of America) - used AADR names	15886	ENA:PRJEB66319	AG	-118.5	32.9
I11294.AG	I11294	USA_CA_Goleta_1500BP.AG	NakatsukaNature2023	doi:10.1038/s41586-023-06771-5	1467	428-540 calCE (1590±15 BP, PSUAMS-4761)	CA-SBA-73 (California, Goleta, Tecolote No. 2)	USA	34.43	-119.917	662324	F	n/a (female)	n/a (female)	378.2	C1b	0.1825	ds.half	PASS	34.43	-119.917	Americas	Northern America	https://doi.org/10.1038/s41586-023-06771-5	AADR political entity and ISO country mismatch (USA; United States of America) - used AADR names	21368	ENA:PRJEB66319	AG	-119.917	34.43
PS-09.SG	PS-09	USA_CA_PointSal_1500BP.SG	ScheibScience2018	doi:10.1126/science.aar6851	1550	100-700 CE	California (Point Sal)	USA	34.9014	-120.648	65377	M	P-P226	P1~	74.05	A2	0.023	ds.minus	PASS	34.9014	-120.648	Americas	Northern America	https://doi.org/10.1126/science.aar6851	AADR political entity and ISO country mismatch (USA; United States of America) - used AADR names	20111	ENA:PRJEB25445	SG	-120.648	34.9014
I0755.AG	I0755	USA_CA_SanClemente_800BP.AG	NakatsukaNature2023	doi:10.1038/s41586-023-06771-5	825	1000-1250 CE	San Clemente Island (California, Los Angeles County)	USA	32.9	-118.5	511164	F	n/a (female)	n/a (female)	138	R	0.048	ds.half	PASS	32.9	-118.5	Americas	Northern America	https://doi.org/10.1038/s41586-023-06771-5	AADR political entity and ISO country mismatch (USA; United States of America) - used AADR names	15889	ENA:PRJEB66319	AG	-118.5	32.9
Ala1.SG	Ala1	USA_CA_SanFranciscoBay_300BP.SG	ScheibScience2018	doi:10.1126/science.aar6851	300	1400-1900 CE	Síi Túupentak (ALA-565 / H) (San Francisco Bay)	USA	37.5944	-121.889	411289	F	n/a (female)	n/a (female)	102.08	C1c1b	0.572	ds.minus	PASS	37.5944	-121.889	Americas	Northern America	https://doi.org/10.1126/science.aar6851	AADR political entity and ISO country mismatch (USA; United States of America) - used AADR names	20088	ENA:PRJEB25445	SG	-121.889	37.5944
I19505.AG	I19505	Mexico_Trincheras_LaPlaya_550BP.AG	NakatsukaNature2023	doi:10.1038/s41586-023-06771-5	594	1311-1410 calCE (580±20 BP, PSUAMS-12696)	La Playa (Sonora, Cerro Trincheras, Terraza B9)	Mexico	30.3917	-111.534	19609	M	F	F	5.343	C	0.176	ss.USER	PASS	30.3917	-111.534	Americas	Latin America and the Caribbean	https://doi.org/10.1038/s41586-023-06771-5		23051	ENA:PRJEB66319	AG	-111.534	30.3917
SN-58.SG	SN-58	USA_CA_SanNicolas_4800BP.SG	ScheibScience2018	doi:10.1126/science.aar6851	4875	3650-2200 BCE	San Nicolas Island (California)	USA	33.2643	-119.539	113417	M	Q-F1096	Q1a	105.75	A2ca	0.165	ds.minus	PASS	33.2643	-119.539	Americas	Northern America	https://doi.org/10.1126/science.aar6851	AADR political entity and ISO country mismatch (USA; United States of America) - used AADR names	20157	ENA:PRJEB25445	SG	-119.539	33.2643
I23708.AG	I23708	Mexico_Trincheras_LaPlaya_1100BP.AG	NakatsukaNature2023	doi:10.1038/s41586-023-06771-5	575	1300-1450 CE	La Playa (Sonora, Cerro Trincheras, Terraza B6)	Mexico	30.3917	-111.534	585500	F	n/a (female)	n/a (female)	130	C1b11	0.13	ds.half	PASS	30.3917	-111.534	Americas	Latin America and the Caribbean	https://doi.org/10.1038/s41586-023-06771-5		23406	ENA:PRJEB66319	AG	-111.534	30.3917
F9.SG	F9	Mexico_Chihuahua_Medieval.SG	Villa-IslasScience2023 (higher coverage version of individual first published in RaghavanScience2015)	doi:10.1126/science.add6142	850	1000-1200 CE	La Ventana Cave (Chihuahua, Sierra Tarahumara)	Mexico	32.3534	-112.233	725651	M	Q-BZ2411	Q1b1a2a2a3~		C1c1a			PASS	32.3534	-112.233	Americas	Latin America and the Caribbean	https://doi.org/10.1126/science.add6142		24402	ENA:PRJEB51440	SG	-112.233	32.3534
SN-15.SG	SN-15	USA_CA_SanNicolas_1600BP.SG	ScheibScience2018	doi:10.1126/science.aar6851	1762	78-325 calCE (1852±44 BP, UBA-31918)	San Nicolas Island (California)	USA	33.2643	-119.539	306129	F	n/a (female)	n/a (female)	23.4	Cb16a1	0.55	ds.minus	PASS	33.2643	-119.539	Americas	Northern America	https://doi.org/10.1126/science.aar6851	AADR political entity and ISO country mismatch (USA; United States of America) - used AADR names	20134	ENA:PRJEB25445	SG	-119.539	33.2643
I15481.AG	I15481	USA_CA_Goleta_4800BP.AG	NakatsukaNature2023	doi:10.1038/s41586-023-06771-5	4800	3000-2700 BCE	CA-SBA-52 (California, Goleta, Campbell No. 2)	USA	34.4228	-119.857	308929	M	Q-M3	Q1b1a1a	47.78	D1	0.144	ss.USER	PASS	34.4228	-119.857	Americas	Northern America	https://doi.org/10.1038/s41586-023-06771-5	AADR political entity and ISO country mismatch (USA; United States of America) - used AADR names	22241	ENA:PRJEB66319	AG	-119.857	34.4228
I8578.AG	I8578	USA_CA_PacificGrove_5200BP.AG	NakatsukaNature2023	doi:10.1038/s41586-023-06771-5	5197	3476-3017 calBCE (Beta-215938)	Pacific Grove (California)	USA	36.6167	-121.918	689047	F	n/a (female)	n/a (female)	26.9	A2c	0.078	ds.half	QUESTIONABLE	36.6167	-36.6167	Americas	Northern America	https://doi.org/10.1038/s41586-023-06771-5	AADR political entity and ISO country mismatch (USA; United States of America) - used AADR names, Lon corrected by referencing a map of the site to the Bay Area in ArcGIS Pro; used fig. 1 in publication.	15749	ENA:PRJEB66319	AG	-121.918	36.6167
I15173.AG	I15173	USA_CA_CalaverasCounty_600BP.AG	NakatsukaNature2023	doi:10.1038/s41586-023-06771-5	604	1296-1394 calCE (635±15 BP, PSUAMS-7678)	Calveras County (California, Central California)	USA	38.196	-120.68	680405	M	Q-M848	Q1b1a1a	202.6	B2	0.074	ss.USER	PASS	38.196	-120.68	Americas	Northern America	https://doi.org/10.1038/s41586-023-06771-5	AADR political entity and ISO country mismatch (USA; United States of America) - used AADR names	22218	ENA:PRJEB66319	AG	-120.681	38.196
I11285.AG	I11285	USA_CA_LakeCachuma_400BP.AG	NakatsukaNature2023	doi:10.1038/s41586-023-06771-5	400	1300-1800 CE	CA-SBA-477 (California, Lake Cachuma, Tequepis Creek)	USA	34.571	-119.952	401400	M	Q-BZ4256	Q1b1a1a	204.4	A2+(64)+@153	0.186	ds.half	PASS	34.571	-119.952	Americas	Northern America	https://doi.org/10.1038/s41586-023-06771-5	AADR political entity and ISO country mismatch (USA; United States of America) - used AADR names	21362	ENA:PRJEB66319	AG	-119.952	34.571
SN-32.SG	SN-32	USA_CA_SanNicolas_4800BP.SG	ScheibScience2018	doi:10.1126/science.aar6851	5109	3341-2934 calBCE (4455±46 BP, UBA-31919)	San Nicolas Island (California)	USA	33.2643	-119.539	166343	M	Q-M3	Q1b1a1a	9.82	A2cb	0.098	ds.minus	PASS	33.2643	-119.539	Americas	Northern America	https://doi.org/10.1126/science.aar6851	AADR political entity and ISO country mismatch (USA; United States of America) - used AADR names	20140	ENA:PRJEB25445	SG	-119.539	33.2643
SC-07.SG	SC-07	USA_CA_SanClemente_900BP.SG	ScheibScience2018	doi:10.1126/science.aar6851	950	700-1300 CE	California (San Catalina Island)	USA	33.3833	-118.417	284385	F	n/a (female)	n/a (female)	27.13	C1b41a1a	0.418	ds.minus	PASS	33.3833	-118.417	Americas	Northern America	https://doi.org/10.1126/science.aar6851	AADR political entity and ISO country mismatch (USA; United States of America) - used AADR names	20123	ENA:PRJEB25445	SG	-118.417	33.3833
CT-01.SG	CT-01	USA_CA_SanCatalina_400BP.SG	ScheibScience2018	doi:10.1126/science.aar6851	424	1440-1634 calCE (387±38 BP, UBA-31907)	California (San Catalina Island)	USA	33.3833	-118.417	1130670	M	Q-M848	Q1b1a1a	105.27	C1b41a1a	0.357	ds.minus	PASS	33.3833	-118.417	Americas	Northern America	https://doi.org/10.1126/science.aar6851	AADR political entity and ISO country mismatch (USA; United States of America) - used AADR names	20097	ENA:PRJEB25445	SG	-118.417	33.3833
I14827.AG	I14827	USA_CA_Malibu_3400BP_contam_lc.AG	NakatsukaNature2023	doi:10.1038/s41586-023-06771-5	3450	2000-1000 BCE	Paradise Cove (California, Malibu)	USA	34.0203	-118.787	9305	F	n/a (female)	n/a (female)	1.234	n/a (<2x)	0.103	ds.half	CRITICAL	34.0203	-118.787	Americas	Northern America	https://doi.org/10.1038/s41586-023-06771-5	AADR political entity and ISO country mismatch (USA; United States of America) - used AADR names	22095	ENA:PRJEB66319	AG	-118.787	34.0203
SC-01.SG	SC-01	USA_CA_SanClemente_900BP.SG	ScheibScience2018	doi:10.1126/science.aar6851	950	700-1300 CE	California (San Catalina Island)	USA	33.3833	-118.417	316364	F	n/a (female)	n/a (female)	27.99	Cb16a1	0.545	ds.minus	PASS	33.3833	-118.417	Americas	Northern America	https://doi.org/10.1126/science.aar6851	AADR political entity and ISO country mismatch (USA; United States of America) - used AADR names	20117	ENA:PRJEB25445	SG	-118.417	33.3833
I2706.AG	I2706	USA_CA_LHolocene_Barbareno_Chumash.AG	NakatsukaNature2023	doi:10.1038/s41586-023-06771-5	621	1277-1391 calCE (675±30 BP, Poz-83445)	CA-SRI-2B (California, Santa Rosa Island, Skull Gulch)	USA	34.0019	-120.192	322002	M	Q-L54	Q1b1a	94.9	A2	0.113	ds.half	PASS	34.0019	-120.192	Americas	Northern America	https://doi.org/10.1038/s41586-023-06771-5	AADR political entity and ISO country mismatch (USA; United States of America) - used AADR names	13774	ENA:PRJEB66319	AG	-120.193	34.0019
I15477.AG	I15477	USA_CA_Carpinteria_7000BP.AG	NakatsukaNature2023	doi:10.1038/s41586-023-06771-5	7075	5250-5000 BCE	CA-SBA-7 (California, Carpinteria, Mishopshnow)	USA	34.3858	-119.512	406037	M	Q-M848	Q1b1a1a	26.5	A2+(64)+@16111	0.162	ss.USER	PASS	34.3858	-119.512	Americas	Northern America	https://doi.org/10.1038/s41586-023-06771-5	AADR political entity and ISO country mismatch (USA; United States of America) - used AADR names	22238	ENA:PRJEB66319	AG	-119.512	34.3858
I11553.AG	I11553	USA_CA_PebbleBeach_500BP_contam_lc.AG	NakatsukaNature2023	doi:10.1038/s41586-023-06771-5	500	1200-1700 CE	Pebble Beach (California)	USA	36.5667	-121.933	13343	F	n/a (female)	n/a (female)	345.4	C1b+16311	0.064	ds.half	QUESTIONABLE	36.5667	-121.933	Americas	Northern America	https://doi.org/10.1038/s41586-023-06771-5	AADR political entity and ISO country mismatch (USA; United States of America) - used AADR names	21399	ENA:PRJEB66319	AG	-121.933	36.5667
I3565.AG	I3565	USA_CA_SantaRosa_3000BP.AG	NakatsukaNature2023	doi:10.1038/s41586-023-06771-5	3115	1260-1055 calBCE (2955±25 BP, PSUAMS-2073)	CA-SRI-41 (California, Santa Rosa Island, Cañada Verde Dunes)	USA	34.0233	-120.133	805462	F	n/a (female)	n/a (female)	580	A2	0.075	ds.half	PASS	34.0233	-120.133	Americas	Northern America	https://doi.org/10.1038/s41586-023-06771-5	AADR political entity and ISO country mismatch (USA; United States of America) - used AADR names	13917	ENA:PRJEB66319	AG	-120.133	34.0233
